# Supplementary material for: The genomic basis of cichlid fish adaptation within the deepwater “twilight zone” of Lake Malawi
Source: Evol Lett. 2017 Aug 29;1(4):184–98. doi: 10.1002/evl3.20 (PMC6124600; doi:10.1002/evl3.20)
Supplement: Supplementary file 7 — Table S2. Pairwise global FST between Diplotaxodon species as calculated by Stacks. [file EVL3-1-184-s007.xlsx]

## Sheet: Sheet1
Supplementary Table S1: Metadata associated with samples used for RAD experiment.
species name	location	collection date	collector	Stacks species code	External Sample ID	SRA accessin	barcode	Library
Diplotaxodon macrops black dorsal	Nkhata Bay	25.July 2004	MJ Genner (from the gill net catches of artisanal fishers)	Di_1	BBNB1	SRX2269499	GACTGCAG	4
Diplotaxodon macrops black dorsal	Nkhata Bay	25.July 2004	MJ Genner (from the gill net catches of artisanal fishers)	Di_1	BBNB10	SRX2269499	GCTATGAT	4
Diplotaxodon macrops black dorsal	Nkhata Bay	25.July 2004	MJ Genner (from the gill net catches of artisanal fishers)	Di_1	BBNB2	SRX2269499	GCATCTCG	4
Diplotaxodon macrops black dorsal	Nkhata Bay	25.July 2004	MJ Genner (from the gill net catches of artisanal fishers)	Di_1	BBNB3	SRX2269499	TACGTGTA	4
Diplotaxodon macrops black dorsal	Nkhata Bay	25.July 2004	MJ Genner (from the gill net catches of artisanal fishers)	Di_1	BBNB4	SRX2269499	TGACATAC	4
Diplotaxodon macrops black dorsal	Nkhata Bay	25.July 2004	MJ Genner (from the gill net catches of artisanal fishers)	Di_1	BBNB5	SRX2269499	ATCGTGAT	4
Diplotaxodon macrops black dorsal	Nkhata Bay	25.July 2004	MJ Genner (from the gill net catches of artisanal fishers)	Di_1	BBNB6	SRX2269499	ATGCATAT	4
Diplotaxodon macrops black dorsal	Nkhata Bay	25.July 2004	MJ Genner (from the gill net catches of artisanal fishers)	Di_1	BBNB7	SRX2269499	CACATGAC	4
Diplotaxodon macrops black dorsal	Nkhata Bay	25.July 2004	MJ Genner (from the gill net catches of artisanal fishers)	Di_1	BBNB8	SRX2269499	CGCGCATA	4
Diplotaxodon macrops black dorsal	Nkhata Bay	25.July 2004	MJ Genner (from the gill net catches of artisanal fishers)	Di_1	BBNB8	SRX2269496	CACAGACA	13
Diplotaxodon macrops black dorsal	Nkhata Bay	25.July 2004	MJ Genner (from the gill net catches of artisanal fishers)	Di_1	BBNB9	SRX2269499	GCATATAT	4
Diplotaxodon limnothrissa black pelvic	Nkhata Bay	7. and 8. May 2005	MJ Genner (from the gill net catches of artisanal fishers)	Di_2	LBNK7	SRX2269499	CGCGTGCG	4
Diplotaxodon limnothrissa black pelvic	Nkhata Bay	7. and 8. May 2005	MJ Genner (from the gill net catches of artisanal fishers)	Di_2	LBNK7	SRX2269496	ATGCGTGC	13
Diplotaxodon limnothrissa black pelvic	Nkhata Bay	7. and 8. May 2005	MJ Genner (from the gill net catches of artisanal fishers)	Di_2	LBPNK2	SRX2269499	TACGCTCG	4
Diplotaxodon limnothrissa black pelvic	Nkhata Bay	7. and 8. May 2005	MJ Genner (from the gill net catches of artisanal fishers)	Di_2	LBPNK2	SRX2269496	TAGCAGTA	13
Diplotaxodon limnothrissa black pelvic	Nkhata Bay	7. and 8. May 2005	MJ Genner (from the gill net catches of artisanal fishers)	Di_2	LBPNK3	SRX2269499	TAGCAGTA	4
Diplotaxodon limnothrissa black pelvic	Nkhata Bay	7. and 8. May 2005	MJ Genner (from the gill net catches of artisanal fishers)	Di_2	LBPNK4	SRX2269499	ATGCTGTA	4
Diplotaxodon limnothrissa black pelvic	Nkhata Bay	7. and 8. May 2005	MJ Genner (from the gill net catches of artisanal fishers)	Di_2	LBPNK5	SRX2269499	ATGCGTGC	4
Diplotaxodon limnothrissa black pelvic	Nkhata Bay	7. and 8. May 2005	MJ Genner (from the gill net catches of artisanal fishers)	Di_2	LBPNK6	SRX2269499	CACAGACA	4
Diplotaxodon limnothrissa black pelvic	Nkhata Bay	7. and 8. May 2005	MJ Genner (from the gill net catches of artisanal fishers)	Di_2	LBPNK6	SRX2269496	ATGCTGTA	13
Diplotaxodon macrops offshore	Nkhata Bay	6. and 7. May 2005	MJ Genner (from the gill net catches of artisanal fishers)	Di_4	MONB11	SRX2269502	GTCAGTGT	5
Diplotaxodon macrops offshore	Nkhata Bay	6. and 7. May 2005	MJ Genner (from the gill net catches of artisanal fishers)	Di_4	MONB2	SRX2269502	ACGTCTAC	5
Diplotaxodon macrops offshore	Nkhata Bay	6. and 7. May 2005	MJ Genner (from the gill net catches of artisanal fishers)	Di_4	MONB2	SRX2269496	GACTGCAG	13
Diplotaxodon macrops offshore	Nkhata Bay	6. and 7. May 2005	MJ Genner (from the gill net catches of artisanal fishers)	Di_4	MONB3	SRX2269502	CAGTGTGT	5
Diplotaxodon macrops offshore	Nkhata Bay	6. and 7. May 2005	MJ Genner (from the gill net catches of artisanal fishers)	Di_4	MONB4	SRX2269502	CATGATCA	5
Diplotaxodon macrops offshore	Nkhata Bay	6. and 7. May 2005	MJ Genner (from the gill net catches of artisanal fishers)	Di_4	MONB5	SRX2269502	GTACGCTG	5
Diplotaxodon macrops offshore	Nkhata Bay	6. and 7. May 2005	MJ Genner (from the gill net catches of artisanal fishers)	Di_4	MONB7	SRX2269502	TGTGTGAC	5
Diplotaxodon macrops offshore	Nkhata Bay	6. and 7. May 2005	MJ Genner (from the gill net catches of artisanal fishers)	Di_4	MONB8	SRX2269502	TGTGCAGT	5
Diplotaxodon macrops offshore	Nkhata Bay	6. and 7. May 2005	MJ Genner (from the gill net catches of artisanal fishers)	Di_4	MONB9	SRX2269502	ACGTGCTG	5
Diplotaxodon macrops ngulube	Nkhata Bay	17.July 2004	MJ Genner (from the gill net catches of artisanal fishers)	Di_5	NJ1	SRX2269499	TCTCGCTC	4
Diplotaxodon macrops ngulube	Nkhata Bay	17.July 2004	MJ Genner (from the gill net catches of artisanal fishers)	Di_5	NJ10	SRX2269502	TGTGACTG	5
Diplotaxodon macrops ngulube	Nkhata Bay	17.July 2004	MJ Genner (from the gill net catches of artisanal fishers)	Di_5	NJ10	SRX2269496	TACGTGTA	13
Diplotaxodon macrops ngulube	Nkhata Bay	17.July 2004	MJ Genner (from the gill net catches of artisanal fishers)	Di_5	NJ2	SRX2269499	TGACTGTG	4
Diplotaxodon macrops ngulube	Nkhata Bay	17.July 2004	MJ Genner (from the gill net catches of artisanal fishers)	Di_5	NJ3	SRX2269502	ACACTGAC	5
Diplotaxodon macrops ngulube	Nkhata Bay	17.July 2004	MJ Genner (from the gill net catches of artisanal fishers)	Di_5	NJ4	SRX2269502	ACGTAGCA	5
Diplotaxodon macrops ngulube	Nkhata Bay	17.July 2004	MJ Genner (from the gill net catches of artisanal fishers)	Di_5	NJ5	SRX2269502	CACACAGT	5
Diplotaxodon macrops ngulube	Nkhata Bay	17.July 2004	MJ Genner (from the gill net catches of artisanal fishers)	Di_5	NJ6	SRX2269502	CAGTCTCA	5
Diplotaxodon macrops ngulube	Nkhata Bay	17.July 2004	MJ Genner (from the gill net catches of artisanal fishers)	Di_5	NJ7	SRX2269502	GTACTCGT	5
Diplotaxodon macrops ngulube	Nkhata Bay	17.July 2004	MJ Genner (from the gill net catches of artisanal fishers)	Di_5	NJ7	SRX2269496	GCATCTCG	13
Diplotaxodon macrops ngulube	Nkhata Bay	17.July 2004	MJ Genner (from the gill net catches of artisanal fishers)	Di_5	NJ8	SRX2269502	GTCATGTG	5
Diplotaxodon macrops ngulube	Nkhata Bay	17.July 2004	MJ Genner (from the gill net catches of artisanal fishers)	Di_5	NJ9	SRX2269502	TGCATCGT	5
