# Supplementary material for: The genomic basis of cichlid fish adaptation within the deepwater “twilight zone” of Lake Malawi
Source: Evol Lett. 2017 Aug 29;1(4):184–98. doi: 10.1002/evl3.20 (PMC6124600; doi:10.1002/evl3.20)
Supplement: Supplementary file 8 — Table S3. Genomic location (scaffold id), putative functional annotation of genes (if available), gene ID, and RADtag ids localized in candidate regions under selection. [file EVL3-1-184-s008.xlsx]

## Sheet: global_Fst
Supplementary Table S2: Pairwise global Fst between Diplotaxodon species as calculated by Stacks.
Paiwise global Fst
	Di_2	Di_4	Di_5
Di_1	0.0611996	0.0474899	0.0783817
Di_2	-	0.0512391	0.0892876
Di_4	-	-	0.0706523
Di_1	D. macrops black dorsal
Di_2	D. limnothrissa black pelvic
Di_4	D. macrops offshore
Di_5	D. macrops ngulube
