# Supplementary material for: The genomic basis of cichlid fish adaptation within the deepwater “twilight zone” of Lake Malawi
Source: Evol Lett. 2017 Aug 29;1(4):184–98. doi: 10.1002/evl3.20 (PMC6124600; doi:10.1002/evl3.20)
Supplement: Supplementary file 9 — Table S4. Tukey HSD pairwise comparison P‐values; vertical eye diameter—above diagonal; horizontal eye diameter—below diagonal. [file EVL3-1-184-s009.xls]

## Sheet: GLOBAL_by_scf_min_FST_support_e
Supplementary table S3: Genomic location (scaffold id), putative functional annotation of genes (if available), gene ID and RADtag ids localized in candidate regions under selection. Numbers in parenthesis after the RADtag id describe the number of independent outlier detection approaches supporting the respective tag, followed by the same tag’s ARR and smoothed ARR level of significance (NS: > 0…
scaffold id	functional gene annotation	gene id	tag id
0	transmembrane protein 132d-like	mz.mrna.s0.211	864(1,0,0|NA,NA)
1	esf1 homolog isoform x1, growth arrest-specific protein 8-like, homeobox protein meis2-like, kinesin-like protein kif16b-like, kinesin-like protein kif16b-like isoform x2, nadh dehydrogenase, protocadherin-10-like isoform x1, u2 small nuclear ribonucleoprotein b -like	mz.mrna.s1.10, mz.mrna.s1.11, mz.mrna.s1.12, mz.mrna.s1.13, mz.mrna.s1.14, mz.mrna.s1.147, mz.mrna.s1.15, mz.mrna.s1.16	17242(0,0,1|0.8736,NA), 17509(0,1,0|0.7580,NA)
2	60s ribosome subunit biogenesis protein nip7 homolog, b( +)-type amino acid transporter 1-like, neural-cadherin-like, nucleoside diphosphate-linked moiety x motif mitochondrial-like, regulator of g-protein signaling 9-binding, telomeric repeat-binding factor 2-like	mz.mrna.s2.100, mz.mrna.s2.101, mz.mrna.s2.1010001, mz.mrna.s2.102, mz.mrna.s2.103, mz.mrna.s2.104, mz.mrna.s2.278, mz.mrna.s2.99	26433(0,1,0|0.7903,NA), 26730(0,1,0|0.9395,NA)
3	alpha cardiac muscle 1-like, intron-binding protein aquarius-like isoform x1, intron-binding protein aquarius-like isoform x2	mz.mrna.s3.227, mz.mrna.s3.228, mz.mrna.s3.229	32561(0,0,1|0.5868,NA)
4	ectodysplasin-a-like isoform x2, gap junction alpha-3, gap junction beta-1, leucine-rich repeat-containing protein 32-like, tumor necrosis factor ligand superfamily member 13b-like isoform x1, vacuolar atpase assembly integral membrane protein vma21-like	mz.mrna.s4.66, mz.mrna.s4.660001, mz.mrna.s4.67, mz.mrna.s4.68, mz.mrna.s4.69, mz.mrna.s4.70	36564(0,1,0|0.8469,NA)
5	atp-dependent rna helicase ddx1-like, intersectin-2-like isoform x1, neuroblastoma-amplified sequence-like isoform x2, PREDICTED: uncharacterized protein LOC101467039 isoform X1	mz.mrna.s5.134, mz.mrna.s5.136, mz.mrna.s5.137, mz.mrna.s5.138	39944(1,0,0|0.8292,NA), 39946(1,0,0|NA,NA), 39948(1,0,0|NA,NA), 39949(1,0,0|0.7622,NA), 39952(1,0,0|0.8540,NA)
7	protein diaphanous homolog 3-like isoform x2, protocadherin-20-like, tudor domain-containing protein 3-like	mz.mrna.s7.193, mz.mrna.s7.194, mz.mrna.s7.195	45136(0,1,0|0.8226,NA), 45143(0,0,1|0.7677,NA)
8	alkylated dna repair protein alkb homolog 8-like, kelch repeat and btb domain-containing protein 3-like isoform x2, p2y purinoceptor 3-like isoform x1, protein fam168a-like isoform x2, rho guanine nucleotide exchange factor 17-like	mz.mrna.s8.179, mz.mrna.s8.180, mz.mrna.s8.181, mz.mrna.s8.182, mz.mrna.s8.183, mz.mrna.s8.184	47444(0,0,1|0.6950,NA), 47448(0,0,1|0.7112,NA)
9	nuclear receptor corepressor 2-like isoform x1, protein fam101a-like	mz.mrna.s9.28, mz.mrna.s9.29, mz.mrna.s9.30	49117(1,0,0|0.5842,NA)
12	membrane-associated guanylate ww and pdz domain-containing protein 1-like isoform x4, rod opsin	mz.mrna.s12.94, mz.mrna.s12.95	6728(0,1,1|0.9683,***)
13	2-oxo-4-hydroxy-4-carboxy-5-ureidoimidazoline decarboxylase-like, 60s ribosomal protein l21-like, dna-directed rna polymerases i and iii subunit rpac2, g-protein coupled receptor 12-like, ligand of numb protein x 2-like isoform x1, pancreas duodenum homeobox protein 1-like, receptor-type tyrosine-protein kinase flt3-like isoform x3, transcription factor iiia-like, ubiquitin carboxyl-terminal hydr…	mz.mrna.s13.127, mz.mrna.s13.128, mz.mrna.s13.1280001, mz.mrna.s13.129, mz.mrna.s13.130, mz.mrna.s13.131, mz.mrna.s13.1310001, mz.mrna.s13.132, mz.mrna.s13.1320001, mz.mrna.s13.1320002, mz.mrna.s13.133	8547(0,1,0|0.9584,NS)
15	60s ribosomal protein l22-like, chromodomain-helicase-dna-binding protein 5-like isoform x1, draxin isoform x1, rho guanine nucleotide exchange factor 10-like isoform x2, ring finger protein 207-like isoform x2, type-1 angiotensin ii receptor-associated	mz.mrna.s15.43, mz.mrna.s15.44, mz.mrna.s15.45, mz.mrna.s15.46, mz.mrna.s15.47, mz.mrna.s15.48	11178(0,0,1|0.9055,NA), 11187(0,0,1|0.7448,NA)
16	gamma-aminobutyric acid type b receptor subunit 2-like	mz.mrna.s16.116	12869(0,0,1|0.7811,NA)
17	membrane-associated guanylate ww and pdz domain-containing protein 2-like isoform x1	mz.mrna.s17.131	14214(0,1,0|0.8559,NA)
20	lens epithelium-derived growth factor-like isoform x1, snrna-activating protein complex subunit 3-like, tetratricopeptide repeat protein 39b-like isoform x2	mz.mrna.s20.770002, mz.mrna.s20.78, mz.mrna.s20.79, mz.mrna.s20.80	18636(0,0,1|0.8047,NA), 18637(0,0,1|0.9108,NA)
24	mannosyl-oligosaccharide -alpha-mannosidase ic-like isoform x2	mz.mrna.s24.176	22331(1,0,0|0.8548,NA), 22332(1,0,0|NA,NA)
27	cadherin-12-like	mz.mrna.s27.17	24436(0,0,1|0.7458,NA), 24439(0,0,1|0.9044,NA)
29	5-hydroxytryptamine receptor 4-like isoform x1, pol polyprotein	mz.mrna.s29.20, mz.mrna.s29.55	25871(1,1,1|0.7601,NA), 26049(0,0,1|0.7214,NA)
30	gamma-aminobutyric acid receptor subunit gamma-3-like	mz.mrna.s30.35	27274(0,1,0|0.9468,NA)
35	brisc and brca1-a complex member 1-like, casein kinase i isoform gamma-2-like isoform x6, colorectal mutant cancer, copine-8-like isoform x1, kinesin-like protein kif21a-like isoform x1, nuclear receptor subfamily 2 group f member 6-like, occludin-like isoform x1, plasmalemma vesicle-associated protein, trna modification gtpase mitochondrial-like	mz.mrna.s35.109, mz.mrna.s35.110, mz.mrna.s35.25, mz.mrna.s35.26, mz.mrna.s35.27, mz.mrna.s35.28, mz.mrna.s35.29, mz.mrna.s35.30, mz.mrna.s35.31, mz.mrna.s35.32	30034(0,1,0|0.9138,NA), 30191(0,0,1|0.7908,NA), 30196(0,0,1|0.9097,NA), 30203(0,0,1|0.6763,NA)
36	homeobox protein aristaless-like 3-like, monocarboxylate transporter 5-like, pepsin a-like, PREDICTED: uncharacterized protein LOC102788124, rna-binding protein 15-like, sodium-dependent neutral amino acid transporter slc6a17-like	mz.mrna.s36.168, mz.mrna.s36.169, mz.mrna.s36.170, mz.mrna.s36.1700001, mz.mrna.s36.171, mz.mrna.s36.172, mz.mrna.s36.173, mz.mrna.s36.1730001	30641(0,1,0|0.9790,NS)
38	e3 ubiquitin-protein ligase fancl-like	mz.mrna.s38.75	31446(0,1,0|0.9465,NA)
39	galactose-3-o-sulfotransferase 2-like, neuronal pas domain-containing protein 3-like, retrovirus polyprotein, serine threonine-protein phosphatase 2a 56 kda regulatory subunit epsilon isoform-like isoform x2, sphingosine-1-phosphate phosphatase 1-like, synaptotagmin-16-like, wd repeat-containing protein 89-like	mz.mrna.s39.17, mz.mrna.s39.18, mz.mrna.s39.300001, mz.mrna.s39.300002, mz.mrna.s39.31, mz.mrna.s39.32, mz.mrna.s39.33, mz.mrna.s39.34, mz.mrna.s39.340001, mz.mrna.s39.35	31596(0,0,1|0.9007,NA), 31651(1,0,1|0.9505,***), 31654(1,0,0|0.8785,NA), 31655(1,0,1|0.7980,NA)
41	collagen alpha-1 chain-like, noelin-3-like, rna-binding raly-like	mz.mrna.s41.129, mz.mrna.s41.84, mz.mrna.s41.85	33384(1,0,0|0.8178,NA), 33471(0,1,0|0.6194,NA)
44	collagen alpha-1 chain-like isoform x1, collagen alpha-1 chain-like isoform x4, ferm domain-containing protein 1 isoform x1, probable methyltransferase tarbp1-like, protein fam135a-like isoform x1	mz.mrna.s44.100, mz.mrna.s44.101, mz.mrna.s44.1010001, mz.mrna.s44.102, mz.mrna.s44.103, mz.mrna.s44.1410002, mz.mrna.s44.99	34426(0,1,0|0.9654,*), 34535(1,0,0|0.8307,NA)
45	beta-centractin-like isoform x1, btb poz domain-containing protein kctd9-like, caspase-7-like isoform x2, drebrin-like protein a-like, e3 ubiquitin-protein ligase march5-like, excitatory amino acid transporter 1-like, fibroblast growth factor receptor 1-a-like, fibroblast growth factor receptor 1-a-like isoform x1, high affinity copper uptake protein 1-like isoform x2, neuropeptide y receptor typ…	mz.mrna.s45.10, mz.mrna.s45.11, mz.mrna.s45.12, mz.mrna.s45.13, mz.mrna.s45.14, mz.mrna.s45.15, mz.mrna.s45.16, mz.mrna.s45.17, mz.mrna.s45.18, mz.mrna.s45.180001, mz.mrna.s45.2, mz.mrna.s45.3, mz.mrna.s45.4, mz.mrna.s45.5, mz.mrna.s45.6, mz.mrna.s45.7, mz.mrna.s45.70001, mz.mrna.s45.8, mz.mrna.s45.9	34655(0,0,1|0.6601,NA), 34699(1,0,0|0.7048,NA), 34720(1,0,0|NA,NA), 34723(1,0,0|NA,NA), 34744(1,0,0|0.8931,NA), 34757(1,0,0|0.8779,NA), 34771(1,0,0|0.8398,NA), 34772(1,0,0|NA,NA), 34794(0,0,1|0.7496,NA), 53279(1,1,1|0.8330,NA), 53280(1,0,0|NA,NA)
46	protein casc3-like, syntaxin-1b-like, tho complex subunit 6 homolog, zinc finger protein 646-like isoform x1	mz.mrna.s46.103, mz.mrna.s46.104, mz.mrna.s46.105, mz.mrna.s46.106, mz.mrna.s46.1060001, mz.mrna.s46.107, mz.mrna.s46.108	35155(1,0,0|0.9309,NA), 35156(1,0,0|0.3949,NA), 35161(1,0,0|0.2203,NA)
48	beta-galactoside alpha- -sialyltransferase 1-like, e3 ubiquitin-protein ligase siah2-like, microfibrillar-associated protein 3-like isoform x2, neuronal acetylcholine receptor subunit alpha-10-like, neutrophil cytosol factor 1-like, olfactory receptor 2k2-like, PREDICTED: uncharacterized protein LOC101467803	mz.mrna.s48.30, mz.mrna.s48.31, mz.mrna.s48.32, mz.mrna.s48.40001, mz.mrna.s48.44, mz.mrna.s48.440001, mz.mrna.s48.45, mz.mrna.s48.46, mz.mrna.s48.47	35777(0,1,0|0.9263,NA), 35820(0,1,1|0.9254,NA), 36016(0,0,1|0.7820,NA), 60957(0,0,1|0.8434,NA)
50	14-3-3 protein gamma-1, beta-glucuronidase-like, e3 ubiquitin-protein ligase rnf43-like, er membrane protein complex subunit 6-like, heat shock factor protein 5 isoform x1, p2x purinoceptor 5-like, peripheral-type benzodiazepine receptor-associated protein 1-like, protein fam222b-like isoform x1, scavenger receptor cysteine-rich domain-containing group b, sedoheptulokinase-like, transcription elo…	mz.mrna.s50.100, mz.mrna.s50.101, mz.mrna.s50.77, mz.mrna.s50.78, mz.mrna.s50.79, mz.mrna.s50.80, mz.mrna.s50.81, mz.mrna.s50.82, mz.mrna.s50.820001, mz.mrna.s50.96, mz.mrna.s50.97, mz.mrna.s50.98, mz.mrna.s50.99	37214(1,0,0|0.1982,NA), 37244(0,0,1|0.9199,NA), 37252(0,0,1|0.8940,NA)
53	c-jun-amino-terminal kinase-interacting protein 1-like, malignant fibrous histiocytoma-amplified sequence 1-like isoform x1	mz.mrna.s53.79, mz.mrna.s53.80	37939(0,1,0|0.9197,NA)
55	aminoacyl trna synthase complex-interacting multifunctional protein 2-like isoform x2, gdnf family receptor alpha-2-like, immunoglobulin heavy chain variable region, immunoglobulin mu heavy chain, parvalbumin beta-like, PREDICTED: uncharacterized protein LOC101481854, serine threonine-protein kinase lmtk2-like isoform x2, tau immunoglobulin tau heavy partial, thymic cpv3-like, voltage-dependent c…	mz.mrna.s55.121, mz.mrna.s55.122, mz.mrna.s55.123, mz.mrna.s55.124, mz.mrna.s55.125, mz.mrna.s55.58, mz.mrna.s55.59, mz.mrna.s55.60, mz.mrna.s55.61, mz.mrna.s55.62, mz.mrna.s55.63, mz.mrna.s55.64, mz.mrna.s55.65, mz.mrna.s55.66	38239(1,0,0|0.3434,NA), 38240(1,0,0|NA,NA), 38241(1,1,0|0.7076,NA), 38364(1,0,0|NA,NA)
61	nuclear gtpase slip-gc-like, PREDICTED: uncharacterized protein LOC101165212	mz.mrna.s61.1, mz.mrna.s61.2	40655(1,0,0|0.1982,NA), 53385(1,0,0|0.7878,NA), 60983(1,0,0|NA,NA)
71	at-rich interactive domain-containing protein 1b-like isoform x1, claudin-20-like, interferon-induced protein 44-like, t-lymphoma invasion and metastasis-inducing protein 2-like isoform x1, transcription factor e2f6-like	mz.mrna.s71.34, mz.mrna.s71.35, mz.mrna.s71.350001, mz.mrna.s71.36, mz.mrna.s71.360001, mz.mrna.s71.37, mz.mrna.s71.38	43039(0,0,1|0.8503,NA), 43047(0,0,1|0.8828,NA)
72	annexin a11-like, calcium-activated potassium channel subunit alpha-1-like isoform x7, disks large homolog 5-like, disks large homolog 5-like isoform x1, peptidyl-prolyl cis-trans isomerase mitochondrial-like, zinc finger cchc domain-containing protein 24-like, zinc finger miz domain-containing protein 1-like isoform x3	mz.mrna.s72.74, mz.mrna.s72.740001, mz.mrna.s72.75, mz.mrna.s72.76, mz.mrna.s72.77, mz.mrna.s72.78, mz.mrna.s72.79	43267(0,1,0|0.6077,NA)
79	transcription factor sox-2-like	mz.mrna.s79.13	44713(0,0,1|0.8526,NA)
80	protocadherin fat 4-like, ubiquitin carboxyl-terminal hydrolase 34 isoform x2	mz.mrna.s80.16, mz.mrna.s80.17	45381(0,1,0|0.9000,NA)
81	aquaporin-8-like, delphilin-like isoform x1, forkhead box protein j1-a-like, hemoglobin subunit alpha-d-like isoform x1, hemoglobin subunit beta-1-like, inactive rhomboid protein 1-like isoform x1, leucine carboxyl methyltransferase 1-like, rho gtpase-activating protein 17-like isoform x1, uba-like domain-containing protein 1-like	mz.mrna.s81.10, mz.mrna.s81.11, mz.mrna.s81.12, mz.mrna.s81.13, mz.mrna.s81.14, mz.mrna.s81.15, mz.mrna.s81.16, mz.mrna.s81.7, mz.mrna.s81.8, mz.mrna.s81.9	45600(1,0,0|0.4074,NA), 45603(1,1,1|0.7580,NA), 45605(1,0,0|NA,NA), 45610(1,1,1|0.9135,NA)
82	receptor tyrosine-protein kinase erbb-4-like isoform x1	mz.mrna.s82.30	45670(0,1,0|0.7082,NA)
83	arf-gap with rho-gap ank repeat and ph domain-containing protein 2	mz.mrna.s83.36	45851(0,1,0|0.7112,NA)
85	dentin sialophospho isoform x1, nuclear factor interleukin-3-regulated, pax-interacting protein 1-like isoform x1, ral guanine nucleotide dissociation stimulator-like 1-like	mz.mrna.s85.19, mz.mrna.s85.20, mz.mrna.s85.21, mz.mrna.s85.22	46323(0,0,1|0.6536,NA), 46327(0,0,1|0.8749,NA)
87	connector enhancer of kinase suppressor of ras 2-like, sh2 domain-containing protein 1a-like, teneurin-1-like isoform x1, type-2 angiotensin ii receptor-like	mz.mrna.s87.83, mz.mrna.s87.84, mz.mrna.s87.85, mz.mrna.s87.86	46665(0,0,1|0.6536,NA)
88	zinc finger e-box-binding homeobox 2-like isoform x2	mz.mrna.s88.30, mz.mrna.s88.31, mz.mrna.s88.32	46777(0,1,0|0.6062,NA)
89	class e basic helix-loop-helix protein 41-like, inositol -trisphosphate receptor type 2, ras association domain-containing protein 8-like isoform x3, sarcospan-like	mz.mrna.s89.50, mz.mrna.s89.500001, mz.mrna.s89.51, mz.mrna.s89.52, mz.mrna.s89.53	46984(0,1,0|0.7993,NA)
92	iroquois-class homeodomain protein irx-1-a-like, iroquois-class homeodomain protein irx-4-like isoform x1, transcription factor sox-4-like	mz.mrna.s92.14, mz.mrna.s92.15, mz.mrna.s92.190001, mz.mrna.s92.20, mz.mrna.s92.21	48023(0,0,1|0.7445,NA), 48031(0,0,1|0.6367,NA), 48032(0,1,0|0.8615,NA)
96	hhip-like protein 1-like, homeobox protein goosecoid-like, probable g-protein coupled receptor 135, unnamed protein product	mz.mrna.s96.22, mz.mrna.s96.220001, mz.mrna.s96.23, mz.mrna.s96.31	48598(0,1,0|0.6909,NA), 48622(0,1,0|0.8500,NA)
104		mz.mrna.s104.30	1868(0,0,1|0.7614,NA)
110	arf-gap with ank repeat and ph domain-containing protein 1-like isoform x3, butyrophilin subfamily 1 member a1-like, homeobox protein gbx-2-like, ig heavy chain mem5-like, protein nlrc3-like	mz.mrna.s110.17, mz.mrna.s110.18, mz.mrna.s110.19, mz.mrna.s110.20, mz.mrna.s110.57, mz.mrna.s110.58, mz.mrna.s110.59, mz.mrna.s110.60	3405(0,1,0|0.9719,*), 3461(0,0,1|0.6439,NA), 3464(0,0,1|0.6352,NA)
111	annexin a2-b-like, docking protein 4, e3 ubiquitin-protein ligase march3-like, endophilin-a3-like isoform x2, forkhead box protein b1-like, lamin-l -like isoform x1, membrane progestin receptor beta-like, transcription initiation factor iia subunit 2-like, zinc finger protein 395-like, zinc finger protein 395-like isoform x1, zinc finger protein basonuclin-1-like isoform x1	mz.mrna.s111.26, mz.mrna.s111.27, mz.mrna.s111.31, mz.mrna.s111.310001, mz.mrna.s111.310002, mz.mrna.s111.32, mz.mrna.s111.33, mz.mrna.s111.47, mz.mrna.s111.48, mz.mrna.s111.49, mz.mrna.s111.50, mz.mrna.s111.51, mz.mrna.s111.52	3505(0,1,0|0.8401,NA), 3514(0,1,0|0.6961,NA), 3556(0,0,1|0.8678,NA), 3652(1,0,0|0.6549,NA), 3658(1,0,0|NA,NA), 3661(1,0,0|0.8193,NA), 3666(1,0,1|0.8285,NA), 3667(1,0,1|0.8252,NA), 3669(1,0,0|0.8341,NA)
112	PREDICTED: uncharacterized protein C8orf4 homolog, zinc finger matrin-type protein 4-like isoform x1	mz.mrna.s112.12, mz.mrna.s112.120001	3836(0,0,1|0.7590,NA), 3839(0,0,1|0.7991,NA)
114	basic leucine zipper and w2 domain-containing protein 1-a-like, low-density lipoprotein receptor-related protein 1b-like, unconventional myosin-ib-like isoform x1	mz.mrna.s114.32, mz.mrna.s114.33, mz.mrna.s114.34	4118(1,0,0|0.7718,NA), 4119(1,0,0|0.8633,NA), 4122(1,1,1|0.8057,NA), 4123(1,0,1|0.7773,NA)
119	23 kda integral membrane, bestrophin-3-like isoform x1, cathepsin e-a-like, dual specificity tyrosine-phosphorylation-regulated kinase 2-like isoform x1, f-box only protein 15-like, glutamate receptor-interacting protein 1-like isoform x1, interferon-induced very large gtpase 1-like, rna-directed dna polymerase from mobile element jockey-like, sh3 and multiple ankyrin repeat domains protein 3-lik…	mz.mrna.s119.23, mz.mrna.s119.24, mz.mrna.s119.25, mz.mrna.s119.33, mz.mrna.s119.34, mz.mrna.s119.35, mz.mrna.s119.36, mz.mrna.s119.37, mz.mrna.s119.38, mz.mrna.s119.42, mz.mrna.s119.43, mz.mrna.s119.44	4826(0,0,1|0.8439,NA), 4834(0,0,1|0.7785,NA), 4860(1,0,0|0.9211,NA), 4863(1,0,0|NA,NA), 4955(0,1,0|0.8283,NA)
127	actin-binding protein ipp-like, aldehyde dehydrogenase family 9 member a1-b-like, histone-binding protein n1 n2-like, horma domain-containing protein 1-like, non-specific lipid-transfer, peroxiredoxin-1-like, phosphatidylinositol 3-kinase regulatory subunit gamma-like isoform x2, upf0587 protein c1orf123 homolog, uridine-cytidine kinase 2-b-like, vasculin-like protein 1	mz.mrna.s127.12, mz.mrna.s127.13, mz.mrna.s127.14, mz.mrna.s127.15, mz.mrna.s127.16, mz.mrna.s127.17, mz.mrna.s127.18, mz.mrna.s127.19, mz.mrna.s127.190001, mz.mrna.s127.20	6340(0,0,1|0.8750,NA)
132	g protein-activated inward rectifier potassium channel 1-like, zinc finger and scan domain-containing protein 26-like, zinc finger protein 281-like	mz.mrna.s132.480001, mz.mrna.s132.49, mz.mrna.s132.50, mz.mrna.s132.51	7304(0,1,0|0.6460,NA)
133	cryptochrome-1-like isoform x1, pdz domain-containing protein 4-like, polymeric immunoglobulin receptor-like, polymeric immunoglobulin receptor-like isoform x2, ras-related protein rab-7l1-like, transmembrane protein 81-like isoform x1, unnamed protein product	mz.mrna.s133.11, mz.mrna.s133.12, mz.mrna.s133.13, mz.mrna.s133.51, mz.mrna.s133.52, mz.mrna.s133.53, mz.mrna.s133.54	7435(0,1,0|0.8342,NA), 7495(1,0,0|0.7244,NA), 7496(1,0,0|0.7102,NA), 7497(1,0,1|0.8258,NA), 7498(1,0,1|0.8489,NA), 7499(1,0,0|NA,NA)
136	sec14 domain and spectrin repeat-containing protein 1, solute carrier family 22 member 5-like, zinc finger protein 385b-like isoform x1	mz.mrna.s136.2, mz.mrna.s136.3, mz.mrna.s136.4, mz.mrna.s136.5	7844(1,0,1|0.8799,NA)
145	chondroitin sulfate synthase 1-like, mucin-5ac- partial, u2 small nuclear ribonucleoprotein a -like	mz.mrna.s145.27, mz.mrna.s145.28, mz.mrna.s145.29	9221(0,0,1|0.7744,NA)
156	zinc transporter zip6-like	mz.mrna.s156.26	10743(1,0,0|0.8521,NA), 10744(1,0,0|0.5831,NA), 10745(1,0,0|0.7611,NA)
162	myelin transcription factor 1-like, myelin transcription factor 1-like isoform x1, myelin transcription factor 1-like protein, peroxidasin homolog isoform x1	mz.mrna.s162.47, mz.mrna.s162.470001, mz.mrna.s162.48, mz.mrna.s162.49	11882(1,0,0|0.7004,NA), 11883(1,0,0|0.7961,NA), 11888(1,0,0|0.7996,NA), 11894(1,1,0|0.9226,NA)
164	transcription factor adf-1-like	mz.mrna.s164.11	12201(0,1,0|0.7243,NA)
168	claudin-7-like, coiled-coil domain-containing protein 50-like isoform x1, integumentary mucin -like, leucine-rich repeat-containing protein 15-like, leucine-rich repeat-containing protein 15- partial, platelet glycoprotein v-like, prolyl 3-hydroxylase 2-like	mz.mrna.s168.41, mz.mrna.s168.410001, mz.mrna.s168.410002, mz.mrna.s168.42, mz.mrna.s168.43, mz.mrna.s168.44, mz.mrna.s168.45, mz.mrna.s168.46	12540(0,1,0|0.8362,NA)
174	2-aminoethanethiol dioxygenase-like, cd48 antigen, cd48 antigen-like, kinesin-like protein kif11-like, solute carrier family 22 member 15-like, tbc1 domain family member 12-like isoform x1	mz.mrna.s174.10, mz.mrna.s174.11, mz.mrna.s174.12, mz.mrna.s174.13, mz.mrna.s174.130001, mz.mrna.s174.14, mz.mrna.s174.8, mz.mrna.s174.9	13433(1,1,1|0.6997,NA), 13435(1,0,0|0.6029,NA), 13436(1,0,0|NA,NA), 13447(1,0,0|NA,NA)
177	enoyl- delta isomerase mitochondrial-like, inhibin beta a chain-like	mz.mrna.s177.24, mz.mrna.s177.25	55327(1,0,0|NA,NA)
180	paired box protein pax-7-like isoform x2, pol polyprotein, PREDICTED: uncharacterized protein K02A2.6-like, unnamed protein product	mz.mrna.s180.29, mz.mrna.s180.30, mz.mrna.s180.31, mz.mrna.s180.32	14377(1,0,0|0.9158,NA)
184	hemojuvelin-like isoform x1, perilipin-5-like isoform x1, PREDICTED: uncharacterized protein LOC102082977, synaptotagmin-11-like isoform x1, thrombospondin-3a-like, williams-beuren syndrome chromosomal region 27	mz.mrna.s184.22, mz.mrna.s184.23, mz.mrna.s184.24, mz.mrna.s184.25, mz.mrna.s184.26, mz.mrna.s184.27, mz.mrna.s184.28, mz.mrna.s184.29	14763(1,0,0|0.8586,NA), 14764(1,0,0|NA,NA), 14765(1,0,0|NA,NA), 14780(1,0,0|0.2780,NA)
190	alpha- -mannosylglycoprotein 6-beta-n-acetylglucosaminyltransferase b-like, cytosolic fe-s cluster assembly factor nubp2-like, probable crossover junction endonuclease eme2-like isoform x1, spry domain-containing socs box protein 3-like, tbc1 domain family member 24-like isoform x1, vacuolar atp synthase 16 kda proteolipid subunit	mz.mrna.s190.3, mz.mrna.s190.4, mz.mrna.s190.5, mz.mrna.s190.50001, mz.mrna.s190.6, mz.mrna.s190.7, mz.mrna.s190.8	15577(1,1,0|0.8195,NA), 15580(1,0,0|NA,NA)
193	ankyrin repeat domain-containing protein sowahc-like isoform x2, protein fantom-like	mz.mrna.s193.28, mz.mrna.s193.29, mz.mrna.s193.30, mz.mrna.s193.300001	15808(0,1,0|0.9758,*)
197	2-oxoglutarate mitochondrial isoform x1, 2-oxoglutarate mitochondrial-like, af355375_1 reverse transcriptase, chromaffin granule amine transporter-like, complement c5, dickkopf-related protein 1-like, disabled homolog 2-interacting, disintegrin and metalloproteinase domain-containing protein 9-like, dynamin-1-like isoform x2, e3 ubiquitin-protein ligase uhrf2-like isoform x3, far upstream element…	mz.mrna.s197.10, mz.mrna.s197.11, mz.mrna.s197.12, mz.mrna.s197.13, mz.mrna.s197.14, mz.mrna.s197.15, mz.mrna.s197.16, mz.mrna.s197.3, mz.mrna.s197.30, mz.mrna.s197.31, mz.mrna.s197.32, mz.mrna.s197.33, mz.mrna.s197.34, mz.mrna.s197.35, mz.mrna.s197.36, mz.mrna.s197.37, mz.mrna.s197.38, mz.mrna.s197.39, mz.mrna.s197.4, mz.mrna.s197.40, mz.mrna.s197.5, mz.mrna.s197.50001, mz.mrna.s197.6, mz.mrna.s…	16065(1,1,1|0.9620,***), 16067(1,1,1|0.9670,***), 16069(1,1,1|0.9605,***), 16077(1,0,0|0.8011,NA), 16078(1,0,1|0.6278,NA), 16081(0,0,1|0.8132,NA), 16139(1,0,0|NA,NA), 16141(1,0,0|NA,NA), 16151(1,0,0|NA,NA), 16160(1,0,0|0.9425,NA)
200	b-cell receptor cd22-like	mz.mrna.s200.2	17754(0,1,0|0.6752,NA)
201	para-nitrobenzyl esterase-like	mz.mrna.s201.1	17852(0,0,1|0.7982,NA)
203	titin isoform x7, titin-like, trichohyalin-like isoform x5	mz.mrna.s203.3, mz.mrna.s203.4, mz.mrna.s203.5, mz.mrna.s203.6, mz.mrna.s203.7	17952(1,0,1|0.8735,NA), 17963(1,0,0|NA,NA), 17964(1,0,0|NA,NA), 17967(1,0,1|0.8692,NA), 17970(1,0,1|0.8610,NA)
207	acidic leucine-rich nuclear phosphoprotein 32 family member e-like isoform x1, calcium-transporting atpase type 2c member 1-like, collagen alpha-3 chain-like, creb-regulated transcription coactivator 2-like isoform x2, cyclic amp-responsive element-binding protein 3-like protein 4-like isoform x1, denn domain-containing protein 4b, dyslexia-associated protein kiaa0319-like, gsk-3-binding protein,…	mz.mrna.s207.10, mz.mrna.s207.11, mz.mrna.s207.12, mz.mrna.s207.13, mz.mrna.s207.14, mz.mrna.s207.15, mz.mrna.s207.16, mz.mrna.s207.17, mz.mrna.s207.3, mz.mrna.s207.4, mz.mrna.s207.5, mz.mrna.s207.6, mz.mrna.s207.7, mz.mrna.s207.70001, mz.mrna.s207.8, mz.mrna.s207.80001, mz.mrna.s207.9	18182(0,0,1|0.8115,NA), 18192(0,0,1|0.7045,NA), 18223(0,0,1|0.7861,NA)
211	supervillin-like isoform x1, zinc finger protein 438-like isoform x2	mz.mrna.s211.7, mz.mrna.s211.70001, mz.mrna.s211.70002	19001(0,1,0|0.7821,NA)
212	enzymatic poly, fibrinogen alpha chain-like, fibrinogen beta chain-like, gastrula zinc finger, interferon-induced protein 44-like, neuropeptide y receptor type 2-like, PREDICTED: uncharacterized protein LOC101471654	mz.mrna.s212.1, mz.mrna.s212.10, mz.mrna.s212.11, mz.mrna.s212.2, mz.mrna.s212.3, mz.mrna.s212.4, mz.mrna.s212.5	19042(0,1,1|0.9391,NA), 19064(0,0,1|0.7216,NA), 19079(1,0,0|0.9375,NA), 19081(1,0,0|0.2942,NA), 52692(1,0,0|0.9467,NA)
215	25-hydroxycholesterol 7-alpha-hydroxylase-like, armadillo repeat-containing protein 1-like, histone-lysine n-methyltransferase prdm9-like	mz.mrna.s215.2, mz.mrna.s215.3, mz.mrna.s215.4, mz.mrna.s215.40001	19195(1,0,1|0.8150,NA), 19196(1,0,0|NA,NA), 19199(1,0,0|NA,NA), 19205(1,0,1|0.8706,NA), 50449(0,1,1|0.6460,NA)
218	cytochrome b561-like, ornithine decarboxylase-like, protein tanc2-like isoform x1, protein tanc2-like isoform x2	mz.mrna.s218.6, mz.mrna.s218.7, mz.mrna.s218.8, mz.mrna.s218.9	19439(0,0,1|0.8232,NA), 19441(0,0,1|0.8556,NA)
219	e3 ubiquitin-protein ligase rnf168-like, neuronal tyrosine-phosphorylated phosphoinositide-3-kinase adapter 2-like isoform x1, papilin-like, sodium potassium-transporting atpase subunit beta-3-like, transmembrane 4 l6 family member 5-like, zinc finger protein 665-like	mz.mrna.s219.1, mz.mrna.s219.2, mz.mrna.s219.20001, mz.mrna.s219.3, mz.mrna.s219.4, mz.mrna.s219.5, mz.mrna.s219.50001, mz.mrna.s219.6	19444(1,0,1|0.8291,NA), 19447(1,1,1|0.8121,NA), 19543(1,1,1|0.7766,NA)
227	c-1-tetrahydrofolate cytoplasmic-like, protein nlrc3-like, zinc finger and btb domain-containing protein 1-like isoform x1, zinc finger and btb domain-containing protein 25-like isoform x1	mz.mrna.s227.1, mz.mrna.s227.2, mz.mrna.s227.3, mz.mrna.s227.4	20368(0,0,1|0.6040,NA), 20380(0,1,1|0.9414,NA)
229	g-protein coupled receptor family c group 6 member a-like, sorting nexin-7-like isoform x1	mz.mrna.s229.3, mz.mrna.s229.30001, mz.mrna.s229.4, mz.mrna.s229.5	20535(0,0,1|0.7805,NA)
237	activator of 90 kda heat shock protein atpase homolog 1, nxpe family member 3-like, probable g-protein coupled receptor 132-like isoform x1, serine threonine-protein kinase mrck beta-like isoform x1, spermatogenesis-defective protein 39 homolog, transcription factor iiib 90 kda subunit-like isoform x1	mz.mrna.s237.10, mz.mrna.s237.11, mz.mrna.s237.12, mz.mrna.s237.13, mz.mrna.s237.14, mz.mrna.s237.15, mz.mrna.s237.16	21220(1,0,0|NA,NA)
240	deoxyribonuclease-1-like 2-like isoform x1, er degradation-enhancing alpha-mannosidase-like protein 2, macrophage mannose receptor 1-like, minor histocompatibility antigen h13-like isoform x1, peptidase inhibitor 16-like, serine arginine repetitive matrix protein 2-like, sorting nexin-21	mz.mrna.s240.1, mz.mrna.s240.2, mz.mrna.s240.3, mz.mrna.s240.30001, mz.mrna.s240.30002, mz.mrna.s240.4, mz.mrna.s240.5, mz.mrna.s240.6	21681(1,0,0|0.9175,NA), 21682(1,0,0|0.7151,NA), 21685(1,0,0|0.2712,NA), 21740(1,0,0|NA,NA), 21745(1,0,0|0.6328,NA), 52400(1,0,0|0.5457,NA)
242	gtp cyclohydrolase 1-like, low quality protein: wd repeat and hmg-box dna-binding protein 1-like, protein smaug homolog 1-like isoform x1	mz.mrna.s242.4, mz.mrna.s242.5, mz.mrna.s242.50001, mz.mrna.s242.50002, mz.mrna.s242.6, mz.mrna.s242.60001, mz.mrna.s242.60002	21791(1,1,1|0.7555,NA)
254	immunoglobulin delta heavy chain, immunoglobulin mu heavy chain	mz.mrna.s254.3, mz.mrna.s254.4, mz.mrna.s254.5	22638(0,1,0|0.9713,*)
258	condensin-2 complex subunit d3-like, exonuclease 1-like, pdz domain-containing protein 8-like, protein yipf4-like, synaptic vesicular amine transporter	mz.mrna.s258.22, mz.mrna.s258.23, mz.mrna.s258.24, mz.mrna.s258.240001, mz.mrna.s258.240002, mz.mrna.s258.25, mz.mrna.s258.26	22839(0,1,0|0.9602,*), 22846(1,0,0|NA,NA), 22855(1,0,0|0.9532,NS)
267	equilibrative nucleoside transporter 1-like, signal-induced proliferation-associated 1-like protein 2-like, signal-induced proliferation-associated 1-like protein 3 isoform x1	mz.mrna.s267.3, mz.mrna.s267.4, mz.mrna.s267.5, mz.mrna.s267.6, mz.mrna.s267.7, mz.mrna.s267.8, mz.mrna.s267.9	23634(0,1,0|0.9638,NS)
275	endophilin-b2-like isoform x3, multiple epidermal growth factor-like domains protein 9-like, tumor necrosis factor ligand superfamily member 15-like	mz.mrna.s275.100001, mz.mrna.s275.11, mz.mrna.s275.12	24217(0,1,0|0.6460,NA)
276	collagen alpha-1 chain-like	mz.mrna.s276.3	24311(0,0,1|0.8780,NA), 24313(0,0,1|0.7938,NA)
282	low-density lipoprotein receptor-related protein 8-like, microtubule-associated serine threonine-protein kinase 3-like isoform x1, nadh dehydrogenase, potassium voltage-gated channel subfamily v member 2-like, udp- c:betagal beta- -n-acetylglucosaminyltransferase 3-like isoform x1	mz.mrna.s282.17, mz.mrna.s282.18, mz.mrna.s282.19, mz.mrna.s282.20, mz.mrna.s282.21, mz.mrna.s282.22	24889(0,1,0|0.6933,NA)
314	class i histocompatibility f10 alpha chain-like, h-2 class i histocompatibility l-d alpha chain-like isoform x2	mz.mrna.s314.1, mz.mrna.s314.2	27653(0,0,1|0.8626,NA), 27654(0,0,1|0.6560,NA)
332	apoptosis-inducing factor 2-like, ectonucleoside triphosphate diphosphohydrolase 6-like, ninein-like protein, visual system homeobox 1-like isoform x1, visual system homeobox 1-like isoform x2, zinc finger protein 136-like	mz.mrna.s332.4, mz.mrna.s332.5, mz.mrna.s332.6, mz.mrna.s332.60001, mz.mrna.s332.7, mz.mrna.s332.70001, mz.mrna.s332.8	28744(0,1,0|0.8620,NA)
344	protein heg homolog 1-like	mz.mrna.s344.1	29332(1,1,0|0.7725,NA)
388	matrix metalloproteinase-17-like, mitogen-activated protein kinase 7-like, polyserase-2-like isoform x1, serine protease 27-like	mz.mrna.s388.3, mz.mrna.s388.4, mz.mrna.s388.5, mz.mrna.s388.6, mz.mrna.s388.7, mz.mrna.s388.8	31202(0,1,0|0.8568,NA)
447	arachidonate 12- 12r-type-like isoform x3, macrophage mannose receptor 1-like, myelin-oligodendrocyte glyco	mz.mrna.s447.3, mz.mrna.s447.4, mz.mrna.s447.5	34321(0,0,1|0.7937,NA), 34323(0,0,1|0.8086,NA)
