# Supplementary material for: The genomic basis of cichlid fish adaptation within the deepwater “twilight zone” of Lake Malawi
Source: Evol Lett. 2017 Aug 29;1(4):184–98. doi: 10.1002/evl3.20 (PMC6124600; doi:10.1002/evl3.20)
Supplement: Supplementary file 10 — Table S5. Genomic location (scaffold id), putative functional annotation of genes (if available), gene ID, and RADtag ids localized in candidate regions most significantly associated with interspecific eye size variation (candidate region defined as ±50 kb windows up‐ and downstream of significant locus). [file EVL3-1-184-s010.xlsx]

## Sheet: test.tsv
Supplementary table S4: TukeyHSD pairwise comparison p-values; Vertical eye diameter - above diagonal; horizontal eye diameter - below diagonal.
	Di_1	Di_2	Di_4	Di_5
Di_1	-	0	0.0198541	0.0639743
Di_2	0	-	0	0
Di_4	0.200827	0	-	0.988044
Di_5	0.0686084	0	0.742177	-
Di_1	D. macrops black dorsal
Di_2	D. limnothrissa black pelvic
Di_4	D. macrops offshore
Di_5	D. macrops ngulube
