# Supplementary material for: The genomic basis of cichlid fish adaptation within the deepwater “twilight zone” of Lake Malawi
Source: Evol Lett. 2017 Aug 29;1(4):184–98. doi: 10.1002/evl3.20 (PMC6124600; doi:10.1002/evl3.20)
Supplement: Supplementary file 11 — Table S6. Details on nucleotide polymorphisms and amino acid changes in candidate genes in Diplotaxodon sp. and the greater Lake Malawi flock. [file EVL3-1-184-s011.xls]

## Sheet: BAYENV_MORPHO_by_scf_minARR-0.9
Supplementary Table S5: Genomic location (scaffold id), putative functional annotation of genes (if available), gene ID and RADtag ids localized in candidate regions most significantly associated with interspecific eye size variation (candidate region defined as +-50 kb windows up and downstream of significant locus). Numbers in parenthesis after the RADtag id describe the tag’s ARR and smoothed …
scaffold id	functional gene annotation	gene id	tag id
12	5 -nucleotidase domain-containing protein 2-like, dna-(apurinic or apyrimidinic site) lyase 2-like, membrane-associated guanylate ww and pdz domain-containing protein 1-like isoform x4, protein bicaudal d homolog 2-like isoform x1, rap1 gtpase-activating protein 1-like isoform x2, rod opsin, sodium-coupled neutral amino acid transporter 3-like isoform x1	mz.mrna.s12.217, mz.mrna.s12.2170001, mz.mrna.s12.218, mz.mrna.s12.219, mz.mrna.s12.220, mz.mrna.s12.94, mz.mrna.s12.95	6728(0.9683,***), 6949(0.9599,NS)
13	2-oxo-4-hydroxy-4-carboxy-5-ureidoimidazoline decarboxylase-like, 60s ribosomal protein l21-like, armadillo repeat-containing protein 1-like, dna-directed rna polymerases i and iii subunit rpac2, g-protein coupled receptor 12-like, high affinity camp-specific 3 -cyclic phosphodiesterase 7a-like isoform x1, ligand of numb protein x 2-like isoform x1, mitochondrial fission regulator 1, pancreas duo…	mz.mrna.s13.112, mz.mrna.s13.114, mz.mrna.s13.115, mz.mrna.s13.127, mz.mrna.s13.128, mz.mrna.s13.1280001, mz.mrna.s13.129, mz.mrna.s13.130, mz.mrna.s13.131, mz.mrna.s13.1310001, mz.mrna.s13.132, mz.mrna.s13.1320001, mz.mrna.s13.1320002, mz.mrna.s13.133	8526(0.9510,NS), 8547(0.9584,NS)
16	coiled-coil domain-containing protein 132-like isoform x1, hepacam family member 2-like	mz.mrna.s16.83, mz.mrna.s16.84	12794(0.9547,NS)
19	ephrin-a1-like isoform x1, protein s100-a8-like isoform x1, tripartite motif-containing protein 46-like isoform x2	mz.mrna.s19.950001, mz.mrna.s19.96, mz.mrna.s19.97	16534(0.9681,NS)
23	nuclear receptor coactivator 1-like, protein unc-93 homolog a-like	mz.mrna.s23.128, mz.mrna.s23.129	21617(0.9562,*)
36	homeobox protein aristaless-like 3-like, monocarboxylate transporter 5-like, pepsin a-like, PREDICTED: uncharacterized protein LOC102788124, rna-binding protein 15-like, sodium-dependent neutral amino acid transporter slc6a17-like	mz.mrna.s36.168, mz.mrna.s36.169, mz.mrna.s36.170, mz.mrna.s36.1700001, mz.mrna.s36.171, mz.mrna.s36.172, mz.mrna.s36.173, mz.mrna.s36.1730001	30641(0.9790,NS)
39	a-kinase anchor protein 6, neuronal pas domain-containing protein 3-like, serine threonine-protein phosphatase 2a 56 kda regulatory subunit epsilon isoform-like isoform x2, sphingosine-1-phosphate phosphatase 1-like, synaptotagmin-16-like, wd repeat-containing protein 89-like	mz.mrna.s39.20, mz.mrna.s39.21, mz.mrna.s39.22, mz.mrna.s39.23, mz.mrna.s39.300001, mz.mrna.s39.300002, mz.mrna.s39.31, mz.mrna.s39.32, mz.mrna.s39.33, mz.mrna.s39.34, mz.mrna.s39.340001	31602(0.9562,*), 31651(0.9505,***)
44	collagen alpha-1 chain-like isoform x1, collagen alpha-1 chain-like isoform x4, ferm domain-containing protein 1 isoform x1, probable methyltransferase tarbp1-like, protein fam135a-like isoform x1	mz.mrna.s44.100, mz.mrna.s44.101, mz.mrna.s44.1010001, mz.mrna.s44.102, mz.mrna.s44.103, mz.mrna.s44.99	34417(0.9429,*), 34426(0.9654,*)
62	opsin-5-like isoform x1, protein memo1-like isoform x1, spastin-like isoform x2, striatin-like isoform x1, vitrin-like isoform x1	mz.mrna.s62.70, mz.mrna.s62.71, mz.mrna.s62.72, mz.mrna.s62.73, mz.mrna.s62.74	40780(0.9646,**)
91	arf-gap with rho-gap ank repeat and ph domain-containing protein 3-like isoform x1, e3 ubiquitin-protein ligase rnf130-like, low quality protein: selenoprotein t2-like, sequestosome-1 isoform x2, tbc1 domain family member 9b-like isoform x1, upf0544 protein c5orf45 homolog	mz.mrna.s91.16, mz.mrna.s91.17, mz.mrna.s91.18, mz.mrna.s91.19, mz.mrna.s91.20, mz.mrna.s91.21	47828(0.9736,NS)
110	arf-gap with ank repeat and ph domain-containing protein 1-like isoform x3, butyrophilin subfamily 1 member a1-like, homeobox protein gbx-2-like, ig heavy chain mem5-like, protein nlrc3-like	mz.mrna.s110.16, mz.mrna.s110.17, mz.mrna.s110.18, mz.mrna.s110.19, mz.mrna.s110.57, mz.mrna.s110.58, mz.mrna.s110.59, mz.mrna.s110.60	3405(0.9719,*), 3459(0.9489,*)
145	alpha beta hydrolase domain-containing protein 17c	mz.mrna.s145.180001, mz.mrna.s145.19	9195(0.9594,*)
149	adenylate cyclase type 5-like isoform x2, protein disulfide-isomerase a5-like, vesicle-trafficking protein sec22a	mz.mrna.s149.29, mz.mrna.s149.30, mz.mrna.s149.31	9581(0.9614,*)
159	dynein heavy chain axonemal-like	mz.mrna.s159.12	11119(0.9666,***)
162	rest corepressor 1-like isoform x2, tnf receptor-associated factor 3-like	mz.mrna.s162.8, mz.mrna.s162.9	11911(0.9790,NS)
193	activating molecule in becn1-regulated autophagy protein 1-like isoform x2, ankyrin repeat domain-containing protein sowahc-like isoform x2, nadph oxidase 5, protein fantom-like	mz.mrna.s193.26, mz.mrna.s193.27, mz.mrna.s193.28, mz.mrna.s193.29, mz.mrna.s193.30, mz.mrna.s193.300001	15794(0.9782,**), 15799(0.9573,**), 15808(0.9758,*)
197	2-oxoglutarate mitochondrial isoform x1, 2-oxoglutarate mitochondrial-like, af355375_1 reverse transcriptase, chromaffin granule amine transporter-like, dickkopf-related protein 1-like, disintegrin and metalloproteinase domain-containing protein 9-like, peptidyl-prolyl cis-trans isomerase-like, zinc finger miz domain-containing protein 2-like	mz.mrna.s197.10, mz.mrna.s197.11, mz.mrna.s197.3, mz.mrna.s197.4, mz.mrna.s197.5, mz.mrna.s197.50001, mz.mrna.s197.6, mz.mrna.s197.7, mz.mrna.s197.8, mz.mrna.s197.80001, mz.mrna.s197.9	16065(0.9620,***), 16067(0.9670,***), 16069(0.9605,***)
215	afg3-like protein 2-like, c-c chemokine receptor type 9-like, chromodomain y-like isoform x2, fas-activated serine threonine kinase, kelch-like protein 18-like isoform x1, melanopsin-like, nucleolar transcription factor 1-like, phakinin-like, poly -binding-splicing factor puf60-like isoform x1, protein disulfide-isomerase tmx3-like, zinc finger protein xfin-like isoform x1	mz.mrna.s215.20, mz.mrna.s215.21, mz.mrna.s215.22, mz.mrna.s215.23, mz.mrna.s215.24, mz.mrna.s215.25, mz.mrna.s215.26, mz.mrna.s215.27, mz.mrna.s215.28, mz.mrna.s215.29, mz.mrna.s215.30, mz.mrna.s215.31, mz.mrna.s215.32	19268(0.9664,***)
230	lim zinc-binding domain-containing nebulette-like isoform x1, nebulin-like isoform x4, zinc finger protein 99-like	mz.mrna.s230.17, mz.mrna.s230.18, mz.mrna.s230.19, mz.mrna.s230.20	20981(0.9577,NS)
236	glutamine and serine-rich protein 1-like, ras-related protein r-ras-like isoform x2, synembryn-a-like, synembryn-a-like isoform x2	mz.mrna.s236.2, mz.mrna.s236.3, mz.mrna.s236.4, mz.mrna.s236.5, mz.mrna.s236.6	21199(0.9522,NS)
254	immunoglobulin delta heavy chain, immunoglobulin mu heavy chain	mz.mrna.s254.3, mz.mrna.s254.4, mz.mrna.s254.5	22638(0.9713,*)
258	condensin-2 complex subunit d3-like, exonuclease 1-like, pdz domain-containing protein 8-like, protein yipf4-like, synaptic vesicular amine transporter	mz.mrna.s258.22, mz.mrna.s258.23, mz.mrna.s258.24, mz.mrna.s258.240001, mz.mrna.s258.240002, mz.mrna.s258.25, mz.mrna.s258.26	22839(0.9602,*), 22855(0.9532,NS)
267	equilibrative nucleoside transporter 1-like, signal-induced proliferation-associated 1-like protein 2-like, signal-induced proliferation-associated 1-like protein 3 isoform x1	mz.mrna.s267.3, mz.mrna.s267.4, mz.mrna.s267.5, mz.mrna.s267.6, mz.mrna.s267.7, mz.mrna.s267.8, mz.mrna.s267.9	23634(0.9638,NS)
292	integrin alpha-m-like, integrin alpha-x-like	mz.mrna.s292.21, mz.mrna.s292.22, mz.mrna.s292.23	25664(0.9574,**)
361	cd59 glyco, dbf4-type zinc finger-containing protein 2 isoform x1, elongation factor 1-beta-like, PREDICTED: uncharacterized protein LOC100708435, sorting nexin-9-like	mz.mrna.s361.1, mz.mrna.s361.2, mz.mrna.s361.20001, mz.mrna.s361.3, mz.mrna.s361.4, mz.mrna.s361.5	30250(0.9610,*)
404	pleckstrin homology domain-containing family a member 6-like, protein nlrc3-like	mz.mrna.s404.1, mz.mrna.s404.2, mz.mrna.s404.3, mz.mrna.s404.4, mz.mrna.s404.5, mz.mrna.s404.6	32832(0.9717,*)
