# Supplementary material for: The genomic basis of cichlid fish adaptation within the deepwater “twilight zone” of Lake Malawi
Source: Evol Lett. 2017 Aug 29;1(4):184–98. doi: 10.1002/evl3.20 (PMC6124600; doi:10.1002/evl3.20)
Supplement: Supplementary file 12 — Supporting Information [file EVL3-1-184-s012.xls]

## Sheet: Sheet1
Supplementary Table S6: Details on nucloetide polymorphisms and amino acid changes in candidate genes in Diplotaxodon sp. and the greater Lake Malawi flock
rhodopsin	Scaffold 12	S12.95
	scaffold bp	nucleotide	Aapos	M_zebra ref	greenwoodi	limnothrissa	macrops	Macrops black dorsal	ngulube	white back similis	Comments on alternative alleles	Structural comments
NS	3794393	85	29	His	His	His	Tyr	Tyr	His	His	Alternative allele private to Diplotaxodon	Extracellular 1
NS	3794362	116	39	Ala	Ala	Ala	Val	Val	Ala	Ala	Alternative allele private to Diplotaxodon	transmembrane helical 1
NS	3794231	247	83	Asp	Asp	Asp	Asn	Asn	Asp	Asp	Alternative allele private to Diplotaxodon	transmembrane helical 2
NS	3794195	283	95	Val	Ile	Ile	Ile	Ile	Val	Val	Alternative allele also in A.yellow, O.brooksi, P.tokolosh, P.milomo	transmembrane helical 2
NS	3794081	397	133	Val	Val	Val	Val	Val	Ile	Ile		transmembrane helical 3
NS	3793982	496	166	Ser	Ala	Ala	Ala	Ala	Ala	Ala	Also implicated in Massoko	transmembrane helical 4
NS	3793973	505	169	Thr	Ala	Ala	Ala	Ala	Ala	Ala	Also implicated in Massoko	transmembrane helical 4
NS	3793913	565	189	Val	Ile	Ile	Ile	Ile	Val	Val	Alternative allele private to Diplotaxodon and Pallidochromis tokolosh	Extracellular 3
NS	3793589	889	297	Gly	Gly	Gly	Ser	Ser	Gly	Gly	Also implicated in Massoko	transmembrane helical 7
NS	3793586	892	298	Ala	Ala	Ala	Ser	Ser	Ala	Ser	Also implicated in Massoko	transmembrane helical 7
3 prime UTR	3791927	-1486	-	T	T	T	T	T	C	T	Alternative allele private to Diplotaxodon
3 prime UTR	3792195	-1218	-	A	A	G/A	A	G	A	A	Alternative allele private to Diplotaxodon
3 prime UTR	3793196	-216	-	-	-	A/-	A	A	-	-	Alternative allele private to Diplotaxodon
hemoglobin subunit beta	Scaffold 81	S81.11
	scaffold bp	nucleotide	Aapos	M_zebra ref	greenwoodi	limnothrissa	macrops	Macrops black dorsal	ngulube	white back similis	Comments on alternative alleles	Structural comments
5 prime UTR	427312	-142	-	T	T	C	T	C/T	T	T
5 prime UTR	427239	-69	-	G	G	G	G	T/G	G	G
NS	427117	54	18	Asn	Lys/Asn	Asn/Lys	Lys/Asn	Asn/Lys	Asn/Lys	Lys/Asn	Alternative allele fixed only in deep water sand dwellers A.geoffreyi, A.macrocleithrum, A.minutus, A.yellow, L.gossei, P.tokolosh
NS	427101	70	24	Ile	Val	Ile	Val	Ile/Val	Val	Val		V->D; V->F; F->G; O2 affinity up
NS	427089	82	28	Ala	Thr/Ala	Ala	Thr/Ala	Ala/Thr	Ala/Thr	Thr/Ala	Alternative allele fixed only in deep water sand dwellers A.geoffreyi, A.macrocleithrum, A.minutus, A.yellow, L.gossei, P.tokolosh	A->V; O2 affinity up
NS	426961	130	44	Thr	Ser	Thr	Ser	Thr/Ser	Ser	Ser
NS	426911	180	60	Lys	Asn/Lys	Lys/Asn	Asn/Lys	Asn/Lys	Asn/Lys	Asn/Lys
NS	426882	209	70	His	His/Arg	His/Arg	His/Arg	His/Arg	His/Arg	His/Arg	Alternative allele fixed only in deep water sand dwellers A.geoffreyi, A.macrocleithrum, A.minutus, A.yellow, L.gossei
NS	426871	220	74	Arg	Arg/Ser	Arg/Ser	Arg/Ser	Arg/Ser	Arg/Ser	Arg/Ser	Alternative allele fixed only in deep water sand dwellers A.geoffreyi, A.macrocleithrum, A.minutus, A.yellow, L.gossei	D->G; D->V; D->Y; O2 affinity down
NS	426849	242	81	Asn	Asn	Ser/Asn	Asn	Asn	Asn	Asn
NS	426819	272	91	Val	Val/Ala	Val	Val/Ala	Val	Val/Ala	Val/Ala		E->D; O2 affinity up; E->K; O2 affinity down
NS	426802	289	97	Leu	Leu	Leu	Leu	Leu/Met	Leu	Leu	Alternative allele private to Diplotaxodon	L->P; L->V; O2 affinity up
NS	426675	331	111	Leu	Met/Leu	Leu	Met/Leu	Met/Leu	Leu	Met/Leu	Alternative allele only in Diplotaxodon, P.tokolosh and L.sp Olivieri
NS	426621	385	129	Ala	Ala	Ser	Ala	Ala/Ser	Ala	Ala
NS	426620	386	129	Ala	Ala	Gly	Ala	Ala/Gly	Ala	Ala
NS	426603	403	135	Leu	Met	Met/Leu	Met	Leu/Met	Met	Met	Alternative allele fixed only in Diplotaxodon and A.geoffreyi, A.macrocleithurm, A.yellow, L.gossei, L.sp olivieri, P.tokolosh
				start	end	strand
hemoglobin subunit alpha	Scaffold 81	manually identified		429302	430391	+
	scaffold bp	nucleotide	Aapos	M_zebra ref	greenwoodi	limnothrissa	macrops	Macrops black dorsal	ngulube	white back similis	Comments on alternative alleles	Structural comments
5 prime UTR	427312	-1990	-	A	A	G	A	G/A	A	A
5 prime UTR	427434	1868	-	T	T	C	T	C/T	T	T
5 prime UTR	429026	-276	-	A	A/G	A	A/G	A	A/G	A/G
5 prime UTR	429046	-256	-	T	T	T	T	T/A	T	T
5 prime UTR	429062	-240	-	G	G	GA	G/GA	G/GA	G/GA	G/GA
5 prime UTR	429078	-224	-	G	G	GTT	G/GTT	G/GTT	G/GTT	G/GTT
NS	429356	55	19	Ser	Ala	Ser	Ala	Ala	Ala	Ser/Ala
NS	429385	84	28	Glu	Asp	Glu	Asp	Asp	Asp	Glu/Asp
NS	430293	217	73	Ala	Ala	Ser	Ala/Ser	Ser	Ala/Ser	Ala/Ser
NS	430297	221	74	Thr	Thr/Ile	Ile	Thr/Ile	Ile	Thr/Ile	Thr/Ile
hemoglobin subunit alpha	Scaffold 81	S81.10
	scaffold bp	nucleotide	Aapos	M_zebra ref	greenwoodi	limnothrissa	macrops	Macrops black dorsal	ngulube	white back similis	Comments on alternative alleles	Structural comments
NS	418813	136	46	Val	Leu/Val	Leu	Val/Leu	Leu	Val/Leu	Leu/Val		-> Aa 47 in Homo sapiens
NS	418963	286	96	Arg	Arg/Gly	Gly	Gly/Arg	Gly	Gly/Arg	Arg/Gly		-> Aa 97 in Homo sapiens
Intron/3 prime UTR	419446	-	-	G	A	A/G	A	A/G	A	A			intron variant for isoforms 3,4,5; 3 prime UTR for isoforms 1,2;
Intron/3 prime UTR	419728	-	-	GAG	GAG	GAG	GAG	GAG	GAG	-/GAG	Alternative allele private to Diplotaxodon		intron variant for isoforms 3,4,5; 3 prime UTR for isoforms 1,2;
Intron/3 prime UTR	419783	-	-	G	G	A/G	G	G	G	G			intron variant for isoforms 3,4,5; 3 prime UTR for isoforms 1,2;
Intron/3 prime UTR	419859	-	-	-	-	-	-	CAC/-	-	-/CAC
SS/3 prime UTR	420017	-	-	C	C	C	T/C	C	C	C			SS for isoforms 3,4,5; 3 prime UTR for isoforms 1,2;
3 prime UTR	420223	-	-	A	G	A/G	A/G	A/G	G	G/A
melanopsin	Scaffold 215	S215.30
	scaffold bp	nucleotide	Aapos	M_zebra ref	greenwoodi	limnothrissa	macrops	Macrops black dorsal	ngulube	white back similis	Comments on alternative alleles	Structural comments
upstream	605655	-	-	G	G	G	G	G	G	G/T	Alternative allele private to Diplotaxodon
upstream	605753	-	-	G	C	C/G	C	C	C/G	C	Alternative allele private to Diplotaxodon and P.tokolosh. Fixed in P. tokolosh
upstream	605972	-	-	T	T	T	T	T	T	T/C	Alternative allele private to Diplotaxodon and P.tokolosh. Fixed in P. tokolosh
upstream	606293	-	-	G	A	A	A	A	A	A	Alternative allele private to Diplotaxodon and P.tokolosh. Fixed in P. tokolosh
5 prime UTR	606998	-32	-	G	A	G	A/G	G	A/G	A/G	Alternative allele private to Diplotaxodon
NS	608116	1087	363	Glu	Glu	Glu	Lys/Glu	Glu	Lys/Glu	Lys/Glu	Alternative allele private to Diplotaxodon	Cytoplasmic 4
3 prime UTR	608900	464	-	G	G	G/A	G	G	G	G
3 prime UTR	608994	561	-	-	TCTTGAGTCAGGA	TCTTGAGTCAGGA	TCTTGAGTCAGGA	TCTTGAGTCAGGA	TCTTGAGTCAGGA	TCTTGAGTCAGGA
3 prime UTR	609109	673	-	A	C	C/A	C	C	C	C
3 prime UTR	609110	674	-	C	A	A/C	A	A	A	A
3 prime UTR	609136	700	-	A	C	C/A	C	C	A/C	C/A	Alternative allele private to Diplotaxodon and Pallidochromis tokolosh
3 prime UTR	609157	721	-	G	G	G	G	G	A/G	G/A	Alternative allele private to Diplotaxodon and Pallidochromis tokolosh
3 prime UTR	609375	939	-	G	G	G	G	G	G	G/A
3 prime UTR	609539	1103	-	G	G/A	G	G	G/A	G	G
3 prime UTR	609545	1109	-	C	C/A	C	A/C	C/A	C	C
3 prime UTR	609563	1127	-	C	T/C	T/C	C/T	C	C	C
3 prime UTR	609567	1131	-	T	T/C	T	C/T	T/C	T	T
3 prime UTR	609660	1224	-	G	G	G	G	G/A	G	G/A
3 prime UTR	609664	1228	-	C	C	C	C	C/T	C	C/T
3 prime UTR	609686	1250	-	A	A	A	A	A	A	A/T
3 prime UTR	609911	1475	-	T	T	C/T	T	T	T	T
3 prime UTR	609960	1524	-	A	A	A	A	A	G/A	A
phakinin	Scaffold 215	S215.27
	scaffold bp	nucleotide	Aapos	M_zebra ref	greenwoodi	limnothrissa	macrops	Macrops black dorsal	ngulube	white back similis	Comments on alternative alleles	Structural comments
SS/3 prime UTR	585307	-	-	C	T	T	T	T	T	T	Alternative allele private to Diplotaxodon and P.tokolosh. Fixed in P. tokolosh
intron	585843	-	-	C	C	C	C	C	C	C/T	Alternative allele private to Diplotaxodon
intron	586818	-	-	A	C	C	A	A/C	A	A	Alternative allele private to Diplotaxodon (and A. rujewa)
intron	588003	-	-	T	T	T	T	T	T/C	T
intron	588008	-	-	-	T	T	-	T	-/T	T	Alternative allele private to Diplotaxodon and P.tokolosh. Fixed in P. tokolosh
intron	588339	-	-	G	G	G/A	G	G	G	G	Alternative allele private to Diplotaxodon
intron	588544	-	-	C	C	G/C	C	C	C	C	Alternative allele private to Diplotaxodon
intron	589022	-	-	-	A	-	-/A	A	A/-	-/A
intron	589051	-	-	C	C	C	C	C	C	C/-	Alternative allele private to Diplotaxodon and P.tokolosh. Fixed in P. tokolosh
NS	589487	134	45	Pro	Leu	Leu	Leu	Leu	Pro	Leu	Alternative allele private to Diplotaxodon and P.tokolosh. Fixed in P. tokolosh	-> Aa 63 in human; Head region
upstream	590550	-	-	A	A	A	A	A	A/C	A	Alternative allele private to Diplotaxodon
upstream	590906	-	-	T	T	T/C	C/T	T	T	C/T	Alternative allele private to Diplotaxodon and P.tokolosh. Fixed in P. tokolosh
upstream	590962	-	-	C	C	G	G/C	G/C	G/C	G/C	Alternative allele private to Diplotaxodon and P.tokolosh. Fixed in P. tokolosh
tmx3	Scaffold 215	S215.31
	scaffold bp	nucleotide	Aapos	M_zebra ref	greenwoodi	limnothrissa	macrops	Macrops black dorsal	ngulube	white back similis	Comments on alternative alleles	Structural comments
5 prime UTR	610536	-64	-	-	C	-	-/C	C	-/C	C/-	Alternative allele private to Diplotaxodon and P.tokolosh. (outside the lake in A.calliptera near Kyela and A. tweddlei)
intron	612636	-	-	TGACGG	TGACGG	TGACGG	TGACGG	TGACGG	TGACGG/-	-/TGACGG	Alternative allele private to Diplotaxodon
NS	612902	511	171	Val	Ile	Ile	Val	Val	Val/Ile	Val/Ile	Alternative allele private to Diplotaxodon and P.tokolosh. Fixed in P. tokolosh
intron	613563	-	-	C	C	C	C	C	C	A/C	Alternative allele private to Diplotaxodon
intron	613735	-	-	G	G	A/G	G	G	G	G	Alternative allele private to Diplotaxodon
intron	615107	-	-	C	T	C	C/T	C	C/T	C/T	Alternative allele private to Diplotaxodon
intron	615303	-	-	C	T	T/C	C/T	C	C/T	C/T	Alternative allele private to Diplotaxodon
intron	615307	-	-	T	C	C/T	T/C	T	T/C	T/C	fixed in P.tokolosh, A.rujewa, A.tweddlei, S.robustus, Allele otherwise absent from Malawi samples
intron	615402	-	-	T	T	T/C	C/T	T	T	T	Alternative allele private to Diplotaxodon and P.tokolosh. Fixed in P. tokolosh
intron	615591	-	-	C	C	C	C	C	G/C	G/C	Alternative allele private to Diplotaxodon
splice region & intron variant	616077	-	-	-	-	-	-	-	TA/-	TA/-	Alternative allele private to Diplotaxodon
xfin	Scaffold 215	S215.29
	scaffold bp	nucleotide	Aapos	M_zebra ref	greenwoodi	limnothrissa	macrops	Macrops black dorsal	ngulube	white back similis	Comments on alternative alleles	Structural comments
5 prime UTR	599202	-	-	G	G	G	G	G	G	G/A	Alternative allele private to Diplotaxodon (and A. rujewa)
disruptive_inframe_deletion	600193	420	141	Glu	Glu	Glu	-/Glu	Glu	-/Glu	-/Glu
NS	600223	438	146	Asp	Asp	Asp	Asp	Asp	Asp/Glu	Asp	Alternative allele private to Diplotaxodon
NS	600696	911	304	Ser	Ser	Ser/Asn	Ser/Asn	Ser	Ser	Ser/Asn	Alternative allele private to Diplotaxodon and P.tokolosh. Fixed in P. tokolosh
NS	600827	973	325	Arg	Arg	Arg	Arg	Arg	Cys/Arg	Cys/Arg	Alternative allele private to Diplotaxodon
intron	600915	-	-	C	C	C	C	T/C	C	C	Alternative allele private to Diplotaxodon
intron	601416	-	-	A	G	A	A	G	G/A	G/A	Alternative allele private to Diplotaxodon
intron	601514	-	-	C	C	C	C/T	C	C/T	C	Alternative allele private to Diplotaxodon
